# Supplementary material for: Electrospun Silk-ICG Composite Fibers and the Application toward Hemorrhage Control
Source: J Funct Biomater. 2024 Sep 19;15(9):272. doi: 10.3390/jfb15090272 (PMC11433354; doi:10.3390/jfb15090272)
Supplement: Supplementary file 1 [file jfb-15-00272-s001.zip]

Archive with 1 entries (1 files):
- jfb-3160879-supplementary.pdf
